# Supplementary material for: A scoping review of the incentives for promoting the adoption of agroecological practices and outcomes among rice farmers in Vietnam
Source: PLoS One. 2025 Apr 25;20(4):e0321029. doi: 10.1371/journal.pone.0321029 (PMC12027032; doi:10.1371/journal.pone.0321029)
Supplement: S1 File — (XLSX) [file pone.0321029.s005.xlsx]

## Sheet: Summary of selected articles
No.	Article	Article link type
1	Thakur, A. K., & Uphoff, N. T. (2017). How the system of rice intensification can contribute to climate‐smart agriculture. Agronomy Journal, 109(4), 1163-1182.	AO
4	Horgan, F. G., Vu, Q., Mundaca, E. A., & Crisol-Martínez, E. (2022). Restoration of rice ecosystem services:‘ecological engineering for pest management’incentives and practices in the Mekong Delta Region of Vietnam. Agronomy, 12(5), 1042	IAO			Studies linked to…
14	Uphoff, N. An Agroecological Route to Agricultural Development. Linking Science to Society, 3255.	AO			Adoption	Adoption-Outcome	Incentive-Adoption	Incentive-Outcome	Incentive-Adoption-Outcome
16	Da, C. T., Phuoc, L. H., Duc, H. N., Troell, M., & Berg, H. (2015). Use of wastewater from striped catfish (Pangasianodon hypophthalmus) pond culture for integrated rice–fish–vegetable farming systems in the Mekong delta, Vietnam. Agroecology and Sustainable Food Systems, 39(5), 580-597.	AO			3	46	21	14	36	120		Frequency
19	Mishra, A., Ketelaar, J. W., Uphoff, N., & Whitten, M. (2021). Food security and climate-smart agriculture in the lower Mekong basin of Southeast Asia: evaluating impacts of system of rice intensification with special reference to rainfed agriculture. International Journal of Agricultural Sustainability, 19(2), 152-174.	AO
41	Tu, V. H., Can, N. D., Takahashi, Y., Kopp, S. W., & Yabe, M. (2018). Modelling the factors affecting the adoption of eco-friendly rice production in the Vietnamese Mekong Delta. Cogent Food & Agriculture, 4(1), 1432538.	IAO			2.5	38.3333	17.5	11.6667	30	100		%
51	Tivet, F., & Boulakia, S. (2017). Climate Smart Rice Cropping systems in Vietnam. State of knowledge and prospects.	AO
58	Lovell, R. J., Shennan, C., & Thuy, N. N. (2021). Sustainable and conventional intensification: how gendered livelihoods influence farming practice adoption in the Vietnamese Mekong River Delta. Environment, Development and Sustainability, 23, 7089-7116.	IA				Summary of reviewed articles (%)
81	Farnworth, C. R., Hà, T. T., Sander, B. O., Wollenberg, E., De Haan, N. C., & McGuire, S. (2017). Incorporating gender into low-emission development: a case study from Vietnam. Gender, Technology and Development, 21(1-2), 5-30.	AO			Adoption	Adoption-Outcome	Incentive-Adoption	Incentive-Outcome	Incentive-Adoption-Outcome
95	Nguyen, H. Q. (2017). Analyzing the economies of crop diversification in rural Vietnam using an input distance function. Agricultural systems, 153, 148-156.	IAO			2.5	38.3333	17.5	11.6667	30	100
115	Hoang, V. N., Nguyen, T. T., Wilson, C., Ho, T. Q., & Khanal, U. (2021). Scale and scope economies in small household rice farming in Vietnam. Journal of Integrative Agriculture, 20(12), 3339-3351.	AO
148	Thi, Q. A. L., Shimamura, Y., & Yamada, H. (2021). Information Acquisition and Conservation Farming Practices for Sustainable Agriculture in Rural Vietnam. Asian Journal of Agriculture and Development, 18(1362-2021-1178), 32-48.	IAO
149	Andrea, P. (2018). Potentials of system of rice intensification (SRI) in climate change adaptation and mitigation. A review.	AO
177	Bui, H. T. M., & Do, T. A. (2022). Choice of adaptation strategies to climate change among farm households in mountainous areas of Northeastern Vietnam. GeoJournal, 87(6), 4947-4960.	IA
179	Hoang, M., Van Noordwijk, M., Fox, J., Thomas, D., Sinclair, F., Catacutan, D., ... & Simons, T. (2014). Are trees buffering ecosystems and livelihoods in agricultural landscapes of the Lower Mekong Basin. Consequences for Climate-Change Adaptation. World Agroforestry Centre (ICRAF) Southeast Asia Regional Program, Bogor, Indonesia.	AO
259	Khai, H. V., Utsunomiya, Y., Khong, T. D., & Khoi, L. N. D. (2022). Do Neighbors Affect People's Demand for the Biodiversity Conservation Project in the U Minh Ha Peat Swamp Forest of the Mekong Delta, Vietnam?. Frontiers in Sustainable Food Systems, 5, 808117.	IA
278	Lan, N. T. P., & Van Kien, N. (2021). Back to Nature-Based Agriculture: Green Livelihoods Are Taking Root in the Mekong River Delta. Journal of People, Plants, and Environment, 24(6), 551-561.	A
305	Choi, J., Uphoff, N., Kim, J., & Lee, S. (2019). Greenhouse Gas Reduction from Paddy by Environmentally-Friendly Intermittent Irrigation: A Review. Journal of Wetlands Research, 21(1), 43-56.	IAO
451	Cassou, E. (2018). The greening of farm support programs: international experiences with agricultural subsidy reform. World Bank, Washington, DC.	IAO
823	Böttinger, C. (2019). Self-Organized Community Institutions: A Way to Strengthen Local Social Sustainability? A Case Study of PGS Viêt Nam.	IAO
992	Truong Thi Ngoc Chi 2008	IA
993	Atieno, M., Herrmann, L., Nguyen, H. T., Phan, H. T., Nguyen, N. K., Srean, P., ... & Lesueur, D. (2020). Assessment of biofertilizer use for sustainable agriculture in the Great Mekong Region. Journal of environmental management, 275, 111300.	AO
994	Pham, H. G., Chuah, S. H., & Feeny, S. (2021). Factors affecting the adoption of sustainable agricultural practices: Findings from panel data for Vietnam. Ecological Economics, 184, 107000.	IA
995	Umetsu, C. (2021). “One must do, five reductions” technical practice and the economic performance of rice smallholders in the Vietnamese Mekong delta. Sustainable Production and Consumption, 28, 1040-1049.	IAO
996	Flor, R. J., Tuan, L. A., Hung, N. V., My Phung, N. T., Connor, M., Stuart, A. M., ... & Singleton, G. R. (2021). Unpacking the processes that catalyzed the adoption of best management practices for lowland irrigated rice in the Mekong Delta. Agronomy, 11(9), 1707.	IAO
997	Luu, D. T. (2020). Origins of farmers’ adoption of multiple climate-smart agriculture management practices in the Vietnamese Mekong Delta. Makara Human Behavior Studies in Asia, 24(2), 141-153.	IA
998	Hoang, H. G. (2021). Determinants of adoption of organic rice production: a case of smallholder farmers in Hai Lang district of Vietnam. International Journal of Social Economics, 48(10), 1463-1475.	IA
999	Nguyễn, N. T., & Anh, H. H. (2022). Factors influencing the adoption of “One Must Do, Five Reductions” in rice production in the Mekong River Delta: A case study in Soc Trang province, Vietnam. Tạp chí Nông nghiệp và Phát triển, 21(3), 12-20.	IAO					Fig 2. Summary of selected articles
1000	Castella, J. C., & Kibler, J. F. (2015). Towards an agroecological transition in Southeast Asia: Cultivating diversity and developing synergies. GRET.	IA
1001	Stuart, A. M., Devkota, K. P., Sato, T., Pame, A. R. P., Balingbing, C., Phung, N. T. M., ... & Singleton, G. R. (2018). On-farm assessment of different rice crop management practices in the Mekong Delta, Vietnam, using sustainability performance indicators. Field Crops Research, 229, 103-114.	IAO
1002	Tu, V. H., Can, N. D., Takahashi, Y., Kopp, S. W., & Yabe, M. (2019). Technical and environmental efficiency of eco-friendly rice production in the upstream region of the Vietnamese Mekong delta. Environment, Development and Sustainability, 21, 2401-2424.	AO
1003	山口哲由, 南川和則, & 横山繁樹. (2016). Alternate wetting and drying (AWD) irrigation technology uptake in rice paddies of the Mekong Delta, Vietnam: relationship between local conditions and the practiced technology. アジア・アフリカ地域研究, 15(2), 234-256.	AO
1004	Tuan, L. A., Wehmeyer, H., & Connor, M. (2022). “One must do, five reductions” qualitative analysis of the diffusion and adoption constraints in Vietnam. Development in Practice, 32(6), 768-780.	IA
1005	Phi, H. D., Dinh, P. H., & Quang, M. B. (2021). Factors Influencing New Technology Adoption Behaviors of Rice Farmers: Binary Logistic Regression Model Approach. International Journal of Business and Management Review, 9(4), 54-71.	IA
1006	Connor, M., Cuong, O. Q., Demont, M., Sander, B. O., & Nelson, K. (2022). The influence of climate change knowledge on consumer valuation of sustainably produced rice in Vietnam. Sustainable Production and Consumption, 31, 1-12.	IAO
1007	Le Canh Bich, T. H. O., & UMETSU, C. Rice variety and sustainable farming: A case study in the Mekong Delta, Vietnam.	IAO
1008	Lan, L., Sain, G., Czaplicki, S., Guerten, N., Shikuku, K. M., Grosjean, G., & Läderach, P. (2018). Farm-level and community aggregate economic impacts of adopting climate smart agricultural practices in three mega environments. PLoS One, 13(11), e0207700.	IAO
1009	Bosma, R. H., Nhan, D. K., Udo, H. M., & Kaymak, U. (2012). Factors affecting farmers’ adoption of integrated rice–fish farming systems in the Mekong delta, Vietnam. Reviews in Aquaculture, 4(3), 178-190.	IAO
1010	Dung, L. T., Ho, D. P., Hiep, N. T. K., & Hoi, P. T. (2018). The determinants of rice farmers’ adoption of sustainable agricultural technologies in the Mekong Delta, Vietnam. Applied Economics Journal, 25(2), 55-69.	IAO
1011	Tran, N. Q., Ngo, T. V., Nguyen, N. V., Duong, T. N., Nguyen, C. D., Quach, T. D., & Le, D. V. (2022). Impact of New-Type Agricultural Cooperatives on Profitability of Rice Farms: Evidence from Vietnam’s Mekong River Delta. Economies, 10(12), 306.	IO
1012	Dinh, N. C., Mizunoya, T., Ha, V. H., Hung, P. X., Tan, N. Q., & An, L. T. (2023). Factors influencing farmer intentions to scale up organic rice farming: preliminary findings from the context of agricultural production in Central Vietnam. Asia-Pacific Journal of Regional Science, 1-26.	IA
1013	Van Song, N., Cuong, H. N., Huyen, V. N., & Rañola Jr, R. F. (2020). The determinants of sustainable land management adoption under risks in upland area of Vietnam. Sustainable Futures, 2, 100015.	IA
1014	Tuan, C. M., & Lee, S. H. (2021). Factors Affecting Organic Fertilizer Adoption in Rice Production in Vietnam. 한국국제농업개발학회지, 33(2), 130-138.	IAO
1015	Kien, N. D., Dung, T. Q., Oanh, D. T. K., An, L. T., Dinh, N. C., Phan, N. T., & Nga, L. T. T. (2023). Climate‐resilient practices and welfare impacts on rice‐cultivating households in Vietnam: Does joint adoption of multiple practices matter?. Australian Journal of Agricultural and Resource Economics.	IAO
1016	Ferrer, A. J. G., Thanh, L. H., Chuong, P. H., Kiet, N. T., Trang, V. T., Duc, T. C., ... & Bernardo, E. B. (2023). Farming household adoption of climate-smart agricultural technologies: evidence from North-Central Vietnam. Asia-Pacific Journal of Regional Science, 1-23.	IA
1017	Nam, L. P., Dang Que, N., Van Song, N., Hoang Mai, T. T., Minh Phuong, N. T., Xuan Huong, N. T., ... & Uan, T. B. (2022). Rice farmers' perception and determinants of climate change adaptation measures: a case study in Vietnam.	IA
1018	Duc, K. N., Ancev, T., & Randall, A. (2021). Farmers' choices of climate-resilient strategies: Evidence from Vietnam. Journal of Cleaner Production, 317, 128399.	IA
1019	Huan, N. H., Thiet, L. V., Chien, H. V., & Heong, K. L. (2005). Farmers’ participatory evaluation of reducing pesticides, fertilizers and seed rates in rice farming in the Mekong Delta, Vietnam. Crop Protection, 24(5), 457-464.	AO
1020	Bauer, S. (2016). Does credit access affect household income homogeneously across different groups of credit recipients? Evidence from rural Vietnam. Journal of rural studies, 47, 186-203.	IO
1021	Newman, C., Tarp, F., & Van Den Broeck, K. (2015). Property rights and productivity: The case of joint land titling in Vietnam. Land Economics, 91(1), 91-105.	IO
1022	Ha, T. M., & Van Bac, H. (2021). Effects of climate-smart agriculture adoption on performance of rice farmers in Northeast Vietnam. Asian Journal of Agriculture and Rural Development, 11(4), 291-301.	AO
1023	Nguyen Chau, T., & Scrimgeour, F. (2022). Productivity impacts of hybrid rice seeds in Vietnam. Journal of Agricultural Economics, 73(2), 414-429.	AO
1024	Thanh, P. T., & Duong, P. B. (2021). Economic impacts of hybrid rice varieties in vietnam: An instrumental analysis. Journal of Agricultural Science and Technology, 23(6), 1195-1211.	AO
1025	Tran, H. L. (2020). Farmer participation and irrigation performance: A case study of Nam Thach Han irrigation system, Vietnam (Doctoral dissertation, The University of Waikato).	IAO
1026	Le Anh, T. (2009). Socio-economic constraints to rice farmers’ adoption of the community trap barrier system for controlling rodents in rice-based farming systems in the Mekong Delta, Vietnam (Doctoral dissertation, James Cook University).	AO
1027	Palis, F., Sumalde, Z., Torres, C., Contreras, A., & Datar, F. (2015). Adoption and Impacts of Ecologically-Based Rodent Management in the Mekong Delta Region. Journal of Environmental Science and Management, 18(1).	IAO
1028	Palis, F. G., Singleton, G. R., Brown, P. R., Huan, N. H., & Duong, N. T. (2010). Socio-cultural factors influencing the adoption of ecologically based rodent pest management. Rodent Outbreaks: Ecology and Impacts, 153.	IA
1029	Ho, T. T., & Shimada, K. (2021). The effects of multiple climate change responses on economic performance of rice farms: Evidence from the Mekong Delta of Vietnam. Journal of Cleaner Production, 315, 128129.	AO
1030	Leon, A., & Izumi, T. (2022). Impacts of alternate wetting and drying on rice farmers’ profits and life cycle greenhouse gas emissions in An Giang Province in Vietnam. Journal of Cleaner Production, 354, 131621.	AO
1031	Rodriguez, D. G. P., & Nga, N. T. D. (2012). Impacts of site-specific nutrient management in irrigated rice farms in the Red River Delta, Northern Vietnam (No. 1007-2016-79428).	AO
1032	Rejesus, R. M., Mutuc, M. E. M., Yasar, M., Lapitan, A. V., Palis, F. G., & Chi, T. T. N. (2012). Sending Vietnamese rice farmers back to school: Further evidence on the impacts of farmer field schools. Canadian Journal of Agricultural Economics/Revue canadienne d'agroeconomie, 60(3), 407-426.	IO
1033	Coxhead, I., Wattanakuljarus, A., & Nguyen, C. V. (2013). Are carbon taxes good for the poor? A general equilibrium analysis for Vietnam. World Development, 51, 119-131.	IO
1034	Duong, N. T., & De Groot, W. T. (2020). The impact of payment for forest environmental services (PFES) on community-level forest management in Vietnam. Forest Policy and Economics, 113, 102135.	IAO
1035	Lampayan, R. M., Rejesus, R. M., Singleton, G. R., & Bouman, B. A. (2015). Adoption and economics of alternate wetting and drying water management for irrigated lowland rice. Field Crops Research, 170, 95-108.	IAO
1036	Jourdain, D., Boere, E., Van den Berg, M., Dang, Q. D., Cu, T. P., Affholder, F., & Pandey, S. (2014). Water for forests to restore environmental services and alleviate poverty in Vietnam: A farm modeling approach to analyze alternative PES programs. Land use policy, 41, 423-437.	IAO
1037	My, N. H., Demont, M., & Verbeke, W. (2021). Inclusiveness of consumer access to food safety: Evidence from certified rice in Vietnam. Global Food Security, 28, 100491.	IAO
1038	Duong, P. B., & Thanh, P. T. (2019). Adoption and effects of modern rice varieties in Vietnam: Micro-econometric analysis of household surveys. Economic Analysis and Policy, 64, 282-292.	AO
1039	Hoang, V. (2021). Impact of contract farming on farmers’ income in the food value chain: A theoretical analysis and empirical study in Vietnam. Agriculture, 11(8), 797.	IO
1040	Do, Q. T., & Iyer, L. (2008). Land titling and rural transition in Vietnam. Economic Development and cultural change, 56(3), 531-579.	IO
1041	Pham, T. T., Dang, H. L., Pham, N. T. A., & Dang, H. D. (2021). Adoption of contract farming for managing agricultural risks: A case study in rice production in the Mekong Delta, Vietnam. Journal of Agribusiness in Developing and Emerging Economies.	IO
1042	Ba, H. A., de Mey, Y., Thoron, S., & Demont, M. (2019). Inclusiveness of contract farming along the vertical coordination continuum: Evidence from the Vietnamese rice sector. Land use policy, 87, 104050.	IO
1043	Khatri-Chhetri, A., Sapkota, T. B., Sander, B. O., Arango, J., Nelson, K. M., & Wilkes, A. (2021). Financing climate change mitigation in agriculture: assessment of investment cases. Environmental Research Letters, 16(12), 124044.	IAO
1044	Tran, H. T. M., Pham, T. D. N., & Nguyen, T. T. (2023). Education and agricultural household income: Comparative evidence from Vietnam and Thailand. World Development Perspectives, 29, 100489.	IAO
1047	Berg, H., Lan, T. H. P., Tam, N. T., Trang, D. H., Van, P. H. T., Duc, H. N., & Da, C. T. (2023). An ecological economic comparison between integrated rice-fish farming and rice monocultures with low and high dikes in the Mekong Delta, Vietnam. Ambio, 1-13	AO
1060	Mills, B., Le, D. P., Ta, D. P., Nhu, L., Vo, D. T., & Labarta, R. (2023). Intensive and extensive rice farm adaptations in salinity-prone areas of the Mekong Delta. Climate and Development, 15(2), 162-176.	AO
1070	Ho, T. D., Tsusaka, T. W., Kuwornu, J. K., Datta, A., & Nguyen, L. T. (2022). Do rice varieties matter? Climate change adaptation and livelihood diversification among rural smallholder households in the Mekong Delta region of Vietnam. Mitigation and Adaptation Strategies for Global Change, 27, 1-33.	IA
1072	Ogino, A., Van Thu, N., Hosen, Y., Izumi, T., Suzuki, T., Sakai, T., ... & Kawashima, T. (2021). Environmental impacts of a rice-beef-biogas integrated system in the Mekong Delta, Vietnam evaluated by life cycle assessment. Journal of Environmental Management, 294, 112900.	AO
1077	Kim Dang, K., Do, T. H., Le, T. H. L., Le, T. T. H., & Pham, T. D. (2021). Impacts of farmers' adaptation to drought and salinity intrusion on rice yield in Vietnam's Mekong Delta. Journal of Agribusiness in Developing and Emerging Economies, 11(1), 27-41.	AO
1083	Pham, T. A. N., Loc, H. H., Tran, D. D., & Quan, N. H. (2021). The inefficiency of Vietnamese prawn-rice rotational crops: A slacks-based data envelopment analysis. Journal of Agribusiness in Developing and Emerging Economies, 11(1), 60-71.	AO
1084	Leigh, C., Stewart-Koster, B., Van Sang, N., Xoan, V. B., Tinh, N. T. N., Sammut, J., & Burford, M. A. (2020). Rice-shrimp ecosystems in the Mekong Delta: Linking water quality, shrimp and their natural food sources. Science of the Total Environment, 739, 139931.	AO
1090	Tran, N. L. D., Rañola Jr, R. F., Ole Sander, B., Reiner, W., Nguyen, D. T., & Nong, N. K. N. (2020). Determinants of adoption of climate-smart agriculture technologies in rice production in Vietnam. International journal of climate change strategies and management, 12(2), 238-256.	IAO
1093	Kruse, J., Koch, M., Khoi, C. M., Braun, G., Sebesvari, Z., & Amelung, W. (2020). Land use change from permanent rice to alternating rice-shrimp or permanent shrimp in the coastal Mekong Delta, Vietnam: Changes in the nutrient status and binding forms. Science of the Total Environment, 703, 134758.	AO
1094	Paik, S., Le, D. T. P., Nhu, L. T., & Mills, B. F. (2020). Salt-tolerant rice variety adoption in the Mekong River Delta: Farmer adaptation to sea-level rise. PloS one, 15(3), e0229464.	IAO
1100	Keck, M., & Hung, D. T. (2019). Burn or bury? A comparative cost–benefit analysis of crop residue management practices among smallholder rice farmers in northern Vietnam. Sustainability Science, 14, 375-389.	AO
1110	Nguyen-Van-Hung, Tran-Van-Tuan, Meas, P., Tado, C. J. M., Kyaw, M. A., & Gummert, M. (2019). Best practices for paddy drying: case studies in Vietnam, Cambodia, Philippines, and Myanmar. Plant Production Science, 22(1), 107-118.	AO
1112	Thanh, D. N. C. (2019). Linking Farmers and Businesses in Integrated Organic Rice and Shrimp Farming–The Best Way for Enhancing Farmer’s Income and Sustainable Agriculture Development. Agricultural Extension Journal.	AO
1113	Pham, N. T., & Napasintuwong, O. (2022). Farmers' Adoption and Willingness to Pay for Certified Aromatic Rice Seed in the Mekong River Delta, Vietnam.	IA
1114	88. My, N. H., Demont, M., Van Loo, E. J., de Guia, A., Rutsaert, P., Tuan, T. H., & Verbeke, W. (2018). What is the value of sustainably-produced rice? Consumer evidence from experimental auctions in Vietnam. Food Policy, 79, 283-296.	IAO
1121	Nguyen, V. S., Nguyen, H. M., Klotzbücher, A., Vetterlein, D., Klotzbücher, T., Jahn, R., ... & Settele, J. (2018). From science to application: field demonstrations to enhance sustainable rice production in the north of Vietnam—lessons from the LEGATO project. Paddy and Water Environment, 16, 353-358.	IA
1126	Berg, H., & Tam, N. T. (2018). Decreased use of pesticides for increased yields of rice and fish-options for sustainable food production in the Mekong Delta. Science of the Total Environment, 619, 319-327.	AO
1127	Tran, D. H., Hoang, T. N., Tokida, T., Tirol-Padre, A., & Minamikawa, K. (2018). Impacts of alternate wetting and drying on greenhouse gas emission from paddy field in Central Vietnam. Soil science and plant nutrition, 64(1), 14-22.	AO
1152	Le Dang, H., Li, E., Nuberg, I., & Bruwer, J. (2014). Understanding farmers’ adaptation intention to climate change: A structural equation modelling study in the Mekong Delta, Vietnam. Environmental science & policy, 41, 11-22.	A
1156	Ho, T. T., & Shimada, K. (2019). The effects of climate smart agriculture and climate change adaptation on the technical efficiency of rice farming—an empirical study in the Mekong Delta of Vietnam. Agriculture, 9(5), 99.	AO
1159	Luu, T. D. (2020). Factors influencing farmers’ adoption of climate-smart agriculture in rice production in Vietnam’s Mekong Delta. Asian Journal of Agriculture and Development, 17(1), 110-124.	IA
1160	Dangc, K. K., Doan, M. T., Le, T. H. L., Nguyen, T. T. N., Pham, D. T., Do, H. T., ... & Nguyen, P. A. (2021). Assessing the Performance of Climate Smart Rice Production Systems in the Upper Part of the Vietnamese Mekong River Delta. Asian Journal of Agriculture and Development, 18(1), 16-29.	AO
1167	Thu, T. N., Phuong, L. B. T., Van, T. M., & Hong, S. N. (2016). Effect of water regimes and organic matter strategies on mitigating Greenhouse Gas Emission from rice cultivation and co-benefits in agriculture in Vietnam. Int. J. Environ. Sci. Dev, 7, 85-90.	AO
1175	Mai, V. T., Nguyen, T. D. T., Le, H. A., Richards, M. B., Sebastian, L. S., Wollenberg, E. K., ... & Sander, B. O. (2019). An investment plan for low-emission rice production in the Mekong River Delta region in support of Vietnam's Nationally Determined Contribution to the Paris Agreement. CCAFS Working Paper.	AO
1177	Pham, V. B. (2023, March). Investing in internet of things technology: case studies of smart alternate wetting and drying irrigation. In IOP Conference Series: Earth and Environmental Science (Vol. 1155, No. 1, p. 012029). IOP Publishing.	IA
1181	Dam, T. H. T., Tur-Cardona, J., Speelman, S., Amjath-Babu, T. S., Sam, A. S., & Zander, P. (2021). Incremental and transformative adaptation preferences of rice farmers against increasing soil salinity-Evidence from choice experiments in north central Vietnam. Agricultural Systems, 190, 103090.	A
1182	Binh, N. T., Tang, L. T., Tu, N. M., Dung, T. D., & Quan, N. H. (2022). Resilience of various innovative water management practices: The case of rice production in the Vietnamese Mekong Delta floodplains. Agricultural Water Management, 270, 107739.	AO
1184	Nguyen, L. (2020). Land rights and technology adoption: Improved rice varieties in Vietnam. The Journal of Development Studies, 56(8), 1489-1507.	IAO
1188	Umetsu, C. (2022). Sustainable farming techniques and farm size for rice smallholders in the Vietnamese Mekong Delta: A slack-based technical efficiency approach. Agriculture, Ecosystems & Environment, 326, 107775.	AO
1198	Shrestha, S., Deb, P., & Bui, T. T. T. (2016). Adaptation strategies for rice cultivation under climate change in Central Vietnam. Mitigation and Adaptation Strategies for Global Change, 21, 15-37.	AO
1201	Truong An, D. (2020). Shifting crop planting calendar as a climate change adaptation solution for rice cultivation region in the Long Xuyen Quadrilateral of Vietnam. Chilean journal of agricultural research, 80(4), 468-477.	AO
1202	Le, T. Q. A., Shimamura, Y., & Yamada, H. (2020). Information acquisition and the adoption of a new rice variety towards the development of sustainable agriculture in rural villages in Central Vietnam. World Development Perspectives, 20, 100262.	IAO
1207	Thanh Tam Ho, T. T. H., & Shimada, K. (2018). The impact of climate change adaptation response on rice farmers' livelihood in Soc Trang Province of Vietnam.	IAO
1229	Thang, T. C., Khoi, D. K., Thiep, D. H., Tinh, T. V., & Pede, V. O. (2017). Assessing the potential of climate smart agriculture in large rice field models in Vietnam. CCAFS Working Paper.	IAO
1233	Barcella, C., My, N. H. D., & Demont, M. (2018). Consumers as key drivers of change for sustainable rice production. Rural 21: Int. J. Rural Develop, 52, 37-39.	IAO
1251	Deb, P., Tran, D. A., & Udmale, P. D. (2016). Assessment of the impacts of climate change and brackish irrigation water on rice productivity and evaluation of adaptation measures in Ca Mau province, Vietnam. Theoretical and Applied Climatology, 125(3-4), 641-656.	AO
1260	Mohammadi, A., Cowie, A. L., Mai, T. L. A., Brandao, M., de la Rosa, R. A., Kristiansen, P., & Joseph, S. (2017). Climate-change and health effects of using rice husk for biochar-compost: Comparing three pyrolysis systems. Journal of Cleaner Production, 162, 260-272.	AO
1267	Yokoyama, S., Le, C. D., Fuji, H., Fujihara, Y., & Hoshikawa, K. (2015). Economic feasibility of diversified farming system in the flood-prone Mekong Delta: Simulation for Dike Area in An Giang Province, Vietnam. Asian Journal of Agriculture and Development, 15(1362-2018-4978), 21-40.	AO
1283	Sivapragasam Annamalai, S. A., Chien, H. V., Li, K. S., & Duong, L. M. (2017). Pest Smart interventions and their influence on farmer pest management practices in Tra Hat village, Bac Lieu Province, Vietnam: results of a survey.	AO
1295	Mohammadi, A., Cowie, A., Mai, T. L. A., de la Rosa, R. A., Kristiansen, P., Brandao, M., & Joseph, S. (2016). Biochar use for climate-change mitigation in rice cropping systems. Journal of cleaner production, 116, 61-70.	AO
1323	Tran, T. T. H., Zeller, M., & Suhardiman, D. (2016). Payments for ecosystem services in Hoa Binh province, Vietnam: An institutional analysis. Ecosystem Services, 22, 83-93.	IAO
1324	Simelton, E., & Dam, B. V. (2014). Farmers in NE Viet Nam rank values of ecosystems from seven land uses. Ecosystem Services, 9, 133-138.	IAO
1325	Tuijnman, W., Bayrak, M. M., Hung, P. X., & Tinh, B. D. (2020). Payments for environmental services, gendered livelihoods and forest management in Vietnam: A feminist political ecology perspective. Journal of Political Ecology, 27(1), 317-334.	IO
1326	Duy, V. Q. (2012). The role of access to credit in rice production efficiency of rural households in the Mekong Delta, Vietnam. Center for Asian Studies Discussion Paper, 284.	IO
1327	Le Ngoc, H. (2018). Contract farming effects on technical efficiency of the export-oriented rice production sector in Vietnam.	IO
1328	Sato, T., Tuan, V. Q., & Beebout, S. (2014). Impact of introducing Good Agricultural Practices into the rice production in Can tho, Vietnam. In International Annual Meeting Long Beach, CA.	IO
1329	Thuy, P. T., & Duong, P. (2022). Impacts of Payment for Forest Ecosystem Services on Local livelihoods in A Luoi District, Thua Thien Hue Province, Viet Nam. Forest and Society, 6(2), 590-608.	IO

## Sheet: Adopted practices
	Adopted practices
Adopted practices	Use of improved/drought/salinity resistant varieties	Alternate wetting and drying	1 must, 5 reductions (1M5R)	Soil and water conservation techniques	Farm diversification	Integrated rice-fish/rice-beef/rice-vegetable farming	Change of sowing or harvesting dates	Sustainability standards	System of rice intensification	Reduction of seed, fertilizer or chemical amounts	Organic farming	Agroforestry/forest conservation	Integrated pest management	Ecological engineering for pest management	Composting and manure use	3 reductions 3 gains (3R3G)	Crop rotation	Ecologically-based rodent management	Terracing	Post-harvest loss reduction	Rice drying practices	Rodent pest control
Frequency	13	11	9	7	6	6	6	6	5	5	5	4	4	3	3	3	2	2	2	1	1	1
				Fig 3. Summary of agroecological practices

## Sheet: Incentive Outcome 
						Summary statistics
		Article	Incentive	Outcome		Incentive	Count	%		Outcome	Count	%
		1	Non-market-based	Economic		Market-based	6	33.3333		Economic	13	72.2222
		2	Market-based	Economic		Non-market-based	4	22.2222		Environment	4	22.2222
		3	Regulatory measures	Economic		Regulatory measures	4	22.2222		Social	1	5.55556
		4	Non-market-based	Economic		Cross-compliance	4	22.2222		Total	18	100
		5	Market-based	Economic		Total	18	100
		6	Market-based	Environment
		7	Regulatory	Economic
		8	Non-market-based	Environment
		8	Non-market-based	Economic
		9	Market-based	Social
		10	Cross-compliance	Economic
		10	Cross-compliance	Environment
		11	Regulatory	Economic
		12	Market-based	Economic
		13	Market-based	Economic
		14	Regulatory	Economic
		15	Cross-compliance	Economic
		15	Cross-compliance	Environment
						Fig 4. Incentive‒outcome linkages (diagram was draw by power BI using the summary statistics data then pasted here)

## Sheet: Incentive Adoption Outcome
							Summary statistics
	Article	Incentive	Adopted practice	Outcome			Incentive	Count of Incentive	%		Adopted practice	Count of Adopted practice	%		Outcome	Count of Outcome	%
1	Horgan, F. G., Vu, Q., Mundaca, E. A., & Crisol-Martínez, E. (2022).	Non-market-based	Pest and disease management	Economic			Cross-compliance	9	11.6883		1M5R	12	15.5844		Economic	43	55.8442
		Non-market-based	Pest and disease management	Environment			Market-based	15	19.4805		Agroforestry	5	6.49351		Environment	24	31.1688
2	Tu, V. H., Can, N. D., Takahashi, Y., Kopp, S. W., & Yabe, M. (2018). Modelling the factors affecting the adoption of eco-friendly rice production in the Vietnamese Mekong Delta. Cogent Food & Agriculture, 4(1), 1432538.	Non-market-based	Pest and disease management	Economic			Non-market-based	38	49.3506		Integrated nutrient management	6	7.79221		Social	10	12.987
3	Nguyen, H. Q. (2017). Analyzing the economies of crop diversification in rural Vietnam using an input distance function. Agricultural systems, 153, 148-156.	Non-market-based	New agronomic practices	Economic			Regulatory measures	15	19.4805		New agronomic practices	33	42.8571			77	100
4	Thi, Q. A. L., Shimamura, Y., & Yamada, H. (2021). Information Acquisition and Conservation Farming Practices for Sustainable Agriculture in Rural Vietnam. Asian Journal of Agriculture and Development, 18(1362-2021-1178), 32-48.	Non-market-based	Integrated nutrient management	Environment			Total	77	100		Pest and disease management	10	12.987
		Regulatory measures	Integrated nutrient management	Environment							Tillage, water and residue management	11	14.2857
5	Choi, J., Uphoff, N., Kim, J., & Lee, S. (2019). Greenhouse Gas Reduction from Paddy by Environmentally-Friendly Intermittent Irrigation: A Review. Journal of Wetlands Research, 21(1), 43-56.	Non-market-based	New agronomic practices	Environment							Total	77	100
6	Cassou, E. (2018). The greening of farm support programs: international experiences with agricultural subsidy reform. World Bank, Washington, DC.	Market-based	New agronomic practices	Economic
7	Böttinger, C. (2019). Self-Organized Community Institutions: A Way to Strengthen Local Social Sustainability? A Case Study of PGS Viêt Nam.	Regulatory measures	Integrated nutrient management	Social
8	Umetsu, C. (2021). “One must do, five reductions” technical practice and the economic performance of rice smallholders in the Vietnamese Mekong delta. Sustainable Production and Consumption, 28, 1040-1049.	Non-market-based	1M5R	Economic
9	Flor, R. J., Tuan, L. A., Hung, N. V., My Phung, N. T., Connor, M., Stuart, A. M., ... & Singleton, G. R. (2021). Unpacking the processes that catalyzed the adoption of best management practices for lowland irrigated rice in the Mekong Delta. Agronomy, 11(9), 1707.	Regulatory measures	1M5R	Economic
		Market-based	1M5R	Economic
		Non-market-based	1M5R	Economic
10	Nguyễn, N. T., & Anh, H. H. (2022). Factors influencing the adoption of “One Must Do, Five Reductions” in rice production in the Mekong River Delta: A case study in Soc Trang province, Vietnam. Tạp chí Nông nghiệp và Phát triển, 21(3), 12-20.	Non-market-based	1M5R	Economic
11	Stuart, A. M., Devkota, K. P., Sato, T., Pame, A. R. P., Balingbing, C., Phung, N. T. M., ... & Singleton, G. R. (2018). On-farm assessment of different rice crop management practices in the Mekong Delta, Vietnam, using sustainability performance indicators. Field Crops Research, 229, 103-114.	Market-based	1M5R	Economic
		Market-based	1M5R	Environment
		Regulatory measures	1M5R	Economic
		Regulatory measures	1M5R	Environment
12	Connor, M., Cuong, O. Q., Demont, M., Sander, B. O., & Nelson, K. (2022). The influence of climate change knowledge on consumer valuation of sustainably produced rice in Vietnam. Sustainable Production and Consumption, 31, 1-12.	Non-market-based	New agronomic practices	Environment
		Regulatory measures	New agronomic practices	Environment
13	Le Canh Bich, T. H. O., & UMETSU, C. Rice variety and sustainable farming: A case study in the Mekong Delta, Vietnam.	Non-market-based	New agronomic practices	Economic
14	Lan, L., Sain, G., Czaplicki, S., Guerten, N., Shikuku, K. M., Grosjean, G., & Läderach, P. (2018). Farm-level and community aggregate economic impacts of adopting climate smart agricultural practices in three mega environments. PLoS One, 13(11), e0207700.	Non-market-based	New agronomic practices	Environment
		Non-market-based	Integrated nutrient management	Economic
15	Bosma, R. H., Nhan, D. K., Udo, H. M., & Kaymak, U. (2012). Factors affecting farmers’ adoption of integrated rice–fish farming systems in the Mekong delta, Vietnam. Reviews in Aquaculture, 4(3), 178-190.	Non-market-based	New agronomic practices	Economic
		Non-market-based	Pest and disease management	Economic
16	Dung, L. T., Ho, D. P., Hiep, N. T. K., & Hoi, P. T. (2018). The determinants of rice farmers’ adoption of sustainable agricultural technologies in the Mekong Delta, Vietnam. Applied Economics Journal, 25(2), 55-69.	Non-market-based	Pest and disease management	Economic
		Market-based	1M5R	Economic
		Regulatory measures	Pest and disease management	Economic
		Non-market-based	1M5R	Economic
17	Tuan, C. M., & Lee, S. H. (2021). Factors Affecting Organic Fertilizer Adoption in Rice Production in Vietnam. 한국국제농업개발학회지, 33(2), 130-138.	Non-market-based	Integrated nutrient management	Economic
		Non-market-based	Integrated nutrient management	Economic
18	Kien, N. D., Dung, T. Q., Oanh, D. T. K., An, L. T., Dinh, N. C., Phan, N. T., & Nga, L. T. T. (2023). Climate‐resilient practices and welfare impacts on rice‐cultivating households in Vietnam: Does joint adoption of multiple practices matter?. Australian Journal of Agricultural and Resource Economics.	Market-based	New agronomic practices	Economic
		Market-based	Tillage, water and residue management	Economic			Fig 5. Incentive‒adoption‒outcome linkages (drawn by Power BI using summary statistics (in grey highlight) and pasted here)
19	Tran, H. L. (2020). Farmer participation and irrigation performance: A case study of Nam Thach Han irrigation system, Vietnam (Doctoral dissertation, The University of Waikato).	Non-market-based	Tillage, water and residue management	Economic
20	Palis, F., Sumalde, Z., Torres, C., Contreras, A., & Datar, F. (2015). Adoption and Impacts of Ecologically-Based Rodent Management in the Mekong Delta Region. Journal of Environmental Science and Management, 18(1).	Non-market-based	Pest and disease management	Economic
		Non-market-based	Pest and disease management	Economic
		Non-market-based	Pest and disease management	Economic
21	Duong, N. T., & De Groot, W. T. (2020). The impact of payment for forest environmental services (PFES) on community-level forest management in Vietnam. Forest Policy and Economics, 113, 102135.	Cross-compliance	Tillage, water and residue management	Environment
		Cross-compliance	Tillage, water and residue management	Economic
		Cross-compliance	Tillage, water and residue management	Social
22	Lampayan, R. M., Rejesus, R. M., Singleton, G. R., & Bouman, B. A. (2015). Adoption and economics of alternate wetting and drying water management for irrigated lowland rice. Field Crops Research, 170, 95-108.	Non-market-based	Tillage, water and residue management	Environment
		Non-market-based	Tillage, water and residue management	Economic
23	Jourdain, D., Boere, E., Van den Berg, M., Dang, Q. D., Cu, T. P., Affholder, F., & Pandey, S. (2014). Water for forests to restore environmental services and alleviate poverty in Vietnam: A farm modeling approach to analyze alternative PES programs. Land use policy, 41, 423-437.	Cross-compliance	Agroforestry	Environment
		Cross-compliance	Agroforestry	Social
24	My, N. H., Demont, M., & Verbeke, W. (2021). Inclusiveness of consumer access to food safety: Evidence from certified rice in Vietnam. Global Food Security, 28, 100491.	Regulatory measures	New agronomic practices	Social
		Market-based	New agronomic practices	Social
25	Khatri-Chhetri, A., Sapkota, T. B., Sander, B. O., Arango, J., Nelson, K. M., & Wilkes, A. (2021). Financing climate change mitigation in agriculture: assessment of investment cases. Environmental Research Letters, 16(12), 124044.	Non-market-based	New agronomic practices	Environment
26	Tran D.B., Tran H.T.M., Pham T.D.N., Nguyen T.T.	Non-market-based	New agronomic practices	Economic
27	Horgan F.G., Vu Q., Mundaca E.A., Crisol-Martínez E.	Non-market-based	Pest and disease management	Economic
28	Tran N.L.D., Rañola R.F., Jr, Ole Sander B., Reiner W., Nguyen D.T., Nong N.K.N.	Market-based	Tillage, water and residue management	Economic
		Non-market-based	Tillage, water and residue management	Economic
		Market-based	New agronomic practices	Environment
		Non-market-based	New agronomic practices	Environment
29	My N.H.D., Demont M., Van Loo E.J., de Guia A., Rutsaert P., Tuan T.H., Verbeke W.	Regulatory measures	New agronomic practices	Environment
		Market-based	New agronomic practices	Economic
		Non-market-based	New agronomic practices	Social
		Regulatory measures	New agronomic practices	Economic
		Market-based	New agronomic practices	Environment
		Non-market-based	New agronomic practices	Environment
		Regulatory measures	New agronomic practices	Social
		Market-based	New agronomic practices	Social
		Non-market-based	New agronomic practices	Economic
30	Nguyen, L.	Regulatory measures	New agronomic practices	Economic
31	Thi Quynh Anh Le; Shimamura, Y.; Yamada, H.	Non-market-based	New agronomic practices	Economic
		Non-market-based	New agronomic practices	Environment
32	Thanh Tam Ho; Shimada, K.	Non-market-based	New agronomic practices	Economic
33	Tran Cong Thang; Dang Kim Khoi; Do Huy Thiep; Vu Thi Lan; Thai Van Tinh; Pede, V. O.	Market-based	Tillage, water and residue management	Economic
		Market-based	Tillage, water and residue management	Environment
		Non-market-based	New agronomic practices	Economic
		Non-market-based	1M5R	Environment
34	Barcella, C.; Nguyen Hoang Diem My; Demont, M.	Regulatory measures	New agronomic practices	Environment
		Regulatory measures	New agronomic practices	Economic
		Regulatory measures	New agronomic practices	Social
35	Tran, T. T. H., Zeller, M., & Suhardiman, D. (2016). Payments for ecosystem services in Hoa Binh province, Vietnam: An institutional analysis. Ecosystem Services, 22, 83-93.	Cross-compliance	Agroforestry	Economic
		Cross-compliance	Agroforestry	Environment
		Cross-compliance	Agroforestry	Social
36	Simelton, E., & Dam, B. V. (2014). Farmers in NE Viet Nam rank values of ecosystems from seven land uses. Ecosystem Services, 9, 133-138.	Cross-compliance	New agronomic practices	Environment
	Classification of management/adoption of practices
	Management practices	Details of the practices
	Agronomy	Use of cover crops
		Improved crop or fallow rotations
		Improved crop varieties
		Use of legumes in crop rotations
	Integrated nutrient management	Increased efficiency of Nitrogen fertilizer
		Organic fertilization (use of compost, animal and green manure)
	Tillage and residue management	Incorporation of crop residues
		Reduced/minimum/zero tillage
	Water management	Irrigation
		Bunds/zai, tied ridge system,
		Terraces, contour farming
		Water harvesting
	Agroforestry	Live barriers, fences
		Crops on tree-land
		Trees on crop land
	Source: IPCC 2007
	Note we added IM5R (One must do five reductions)

## Sheet: Notes
Article (coded using numbers)	Narratives
2,7	The adoption of sustainable production models or agroecological principles usually requires significant effort from farmers, the support of governments and public–private partnerships at the national and local levels, capital investments, and incentives
8	Incentives can promote the adoption of agroecological practices, while also improving agricultural outcomes, such as productivity, profitability, and farm income
9,10,11,12	incentives are important but the adoption of agroecological practices also depends on other factors, such as the farmers’ environmental awareness and preferences, economic status, risk perceptions and cultural characteristics, and the policy environment
13,14,15,16,17,18	Studies in the Vietnamese rice value chain that report positive effects of incentives on these outcomes
2,19	Studies outside vietnam, few studies examine the role of incentives
20	Despite their potential benefits, farmers are often hesitant to adopt agroecological practices without incentives
12, 13,17, 21	The “Three Reductions, Three Gains” (3R3G), “One Must Do, Five Reductions” (1M5R), “Alternate Wetting and Drying” (AWD) water management technology, and the “Large Field Model” (LFM) focus on how to transition towards more agroecological and sustainable rice production systems. The 3R3G aimed to reduce the use of fertilizers, pesticides, and seeds. It also sought to reduce costs, to improve farme…
22,23	The rice value chain in Vietnam is also important because Vietnam is the world’s third largest rice exporter, contributing positively to livelihoods and food security, but also a source of greenhouse gas emissions
24	An incentive is an instrument, payment, or something that motivates to accomplish a task, which may lead to rewards(24).
2,7	Four types of incentives have been used to promote the transition towards adopting agroecological practices. They include market, non-market, regulatory, and cross-compliance incentives(2,7).
2,7	Market incentives stimulate or induce behavior change by promising economic, environmental, and social benefits through market signals, such as prices, price premiums, input subsidies, and taxes. Non-market incentives are broad in scope, including all incentives that are not market-based, such as technology transfer, technical support, and training. Regulatory incentives promote behavior change t…
7	Incentives can influence outcomes either directly, or indirectly by adopting various agroecological practices(7). For example, income or profits from incentives, such as price premiums, may lead to direct economic and social benefits. Indirectly, incentives may lead to economic (e.g., changes in income), environmental (e.g., reduced carbon emissions), and social (e.g., fair working conditions and…
26	A scoping review is a type of knowledge synthesis that follows a systematic approach to map evidence on a topic and identify main concepts, theories, sources, and knowledge gaps(26).
2	Scoping reviews offer a unique opportunity to explore the evidence in the literature to address questions relating to what is known about a topic; what can be synthesized from existing studies to develop policy or practice recommendations; and what aspects of a topic are yet to be addressed by researchers(2).
27	Scoping reviews share several processes with systematic reviews, as they both use rigorous and transparent methods to comprehensively identify and analyze all the relevant literature related to a research question(27). However, scoping reviews differ from systematic reviews in the following ways. A scoping review seeks to present an overview of a potentially large and diverse body of literature r…
26	Systematic reviews are useful for answering specific questions with clearly defined hypotheses (for example, “Does this intervention improve specified outcomes when compared with a given comparator in this population?”), whereas scoping reviews are useful for answering much broader questions (such as “What is the nature of the evidence for this intervention?” or “What is known about this concept?…
26, 27, 28	Systematic reviews mostly use the Preferred Reporting Items for Systematic reviews and Meta-Analyses (PRISMA) or the RepOrting standards for Systematic Evidence Syntheses in environmental research (ROSES) methodology, while scoping reviews use the Preferred Reporting Items for Systematic reviews and Meta-Analyses extension for Scoping Review (PRISMA-ScR)(26-28).
13, 20, 13	incentives are crucial for adopting agroecological practices, as farmers were reluctant to adopt practices without them
13, 31	most of the interventions implemented in the Vietnamese rice value chain have incorporated incentives to encourage adoption of the promoted practices, such as the AWD, 1M5R, 3R3G and organic rice farming(13,31).
10, 11, 13, 31	membership in paddy cooperatives, information provision or awareness campaigns, and training have been used to promote the adoption of AWD and 1M5R(13). Extension, training, and information provision have also been used to promote the adoption of integrated pest management, row seeding, 3R3G, certified seeds, and new rice varieties(10,11,31). The incentives have helped to increase the adoption of…
10, 11	Land tenure security was also associated with an increased probability of adopting agroecological practices(10,11).
32	Maguza-Tembo et al.(32) found that tenants were less likely to apply new technologies on rented plots because of the absence of tenure security.
10, 11	Adoption decisions are also a function of their experiences with agroecological practices, such that present farm-level practices influence their willingness to adopt newer ones. Farmers’ characteristics, especially risk attitudes, education, farm sizes, and environmental consciousness (e.g., knowledge of their land and soil quality) affect their adoption decisions(10,11). For instance, this revi…
11, 13	technical assistance and information sharing (e.g., improved knowledge transferred by extension agents and learning from peers) to enhance adoption were important(11,13). Pham et al.(11) found that social learning through informal groups, such as farmer groups and sharing information with neighbors and friends increased the likelihood of adopting crop rotation and organic farming.
10	Although training as an incentive was important, the know-how or quality of extension agents or training was a more important driver of adoption than simply offering training(10).
2	Like market incentives, non-market incentives are generally preferred in the literature because they tend to be broad in scope and flexible(2).
18,37	Rejesus et al.(37) found that access to extension through farmer field schools increased farmers' awareness and knowledge of integrated pest management practices. Tran et al.(18) found that membership in farmer cooperatives increased rice farmers’ returns.
2, 38	Regulatory incentives often promote behavioral change through compulsory rules (e.g., environmental laws and standards). Therefore, they are often less preferred because they are sometimes perceived as too complex and inflexible compared to short-term policy instruments that provide financial support(38). Due to the perceived complexity of regulatory incentives, they are often accompanied by tech…
22,39,40,41,42	Regulatory incentives used in the Vietnamese rice value chain to promote agroecological principles include certification (e.g., land certification and/or titling), land use rights, and sustainability standards(22,39–41). They also include participatory guarantee systems, which are alternatives to third-party certification schemes with lower entry costs(42).
	Nguyen(39) found that land tenure rights improved access to agricultural credit,Sato et al.(40) found that certification (GAP standards) was associated with higher net returns and reduced environmental footprints
43	Most PES are state-run and are found in developed countries(43), which potentially explains why cross-compliance incentives have received relatively less frequent attention in the Vietnamese rice value chain.
44	Tuijnman et al.(44) found that PES contribute to environmental protection but are also associated with declining incomes and livelihood opportunities for women, especially those relying on timber and non-timber forest products.
45	Thuy and Duong(45) also found that while some surveyed households have experienced income gains from PES, incomes for other households were reduced.
